# Supplementary material for: Improved Media Formulations for Primary Cell Cultures Derived from a Colonial Urochordate
Source: Cells. 2023 Jun 23;12(13):1709. doi: 10.3390/cells12131709 (PMC10340598; doi:10.3390/cells12131709)
Supplement: Supplementary file 1 [file cells-12-01709-s001.zip]

Archive with 1 entries (1 files):
- cells-2452223-supplementary.pdf
